# Supplementary material for: SNPs Analysis Indicates Non-Uniform Origins of Invasive Mussels (Mytilus galloprovincialis Lamarck, 1819) on the Southern African Coast
Source: Animals (Basel). 2024 Oct 25;14(21):3080. doi: 10.3390/ani14213080 (PMC11545541; doi:10.3390/ani14213080)
Supplement: Supplementary file 1 [file animals-14-03080-s001.zip]

Archive with 2 entries (2 files):
- Supplementary Materials_Table S3.pdf
- Supplementary_02.pdf
